# Supplementary material for: Revealing the role of regulatory microglial IRF7-NLRP3 interactions in optic nerve damage of normal-tension glaucoma based on single-cell RNA sequencing
Source: Front Immunol. 2026 Jan 12;16:1700998. doi: 10.3389/fimmu.2025.1700998 (PMC12832388; doi:10.3389/fimmu.2025.1700998)
Supplement: Supplementary file 2 [file DataSheet1.zip]

Archive with 57 entries (56 files):
- Supplementary file/
- Supplementary file/Figure7c-IL-18-merge.Tif
- __MACOSX/Supplementary file/._Figure7c-IL-18-merge.Tif
- Supplementary file/Figure6a-IRF7-1.tif
- __MACOSX/Supplementary file/._Figure6a-IRF7-1.tif
- Supplementary file/Figure7c-IL-18.Tif
- __MACOSX/Supplementary file/._Figure7c-IL-18.Tif
- Supplementary file/Figure6a-IRF7-2.tif
- __MACOSX/Supplementary file/._Figure6a-IRF7-2.tif
- Supplementary file/Figure7c-IL-1b-merge.tif
- __MACOSX/Supplementary file/._Figure7c-IL-1b-merge.tif
- Supplementary file/.DS_Store
- __MACOSX/Supplementary file/._.DS_Store
- Supplementary file/Figure6a-bactin-2-merge.Tif
- __MACOSX/Supplementary file/._Figure6a-bactin-2-merge.Tif
- Supplementary file/Figure8g-IRF7.tif
- __MACOSX/Supplementary file/._Figure8g-IRF7.tif
- Supplementary file/Figure8g-NLRP3.tif
- __MACOSX/Supplementary file/._Figure8g-NLRP3.tif
- Supplementary file/Figure8g-NLPR3-merge1.tif
- __MACOSX/Supplementary file/._Figure8g-NLPR3-merge1.tif
- Supplementary file/Figure7c-bactin.Tif
- __MACOSX/Supplementary file/._Figure7c-bactin.Tif
- Supplementary file/Figure7c-NLRP3-merge.Tif
- __MACOSX/Supplementary file/._Figure7c-NLRP3-merge.Tif
- Supplementary file/Figure5d-bacitn.Tif
- __MACOSX/Supplementary file/._Figure5d-bacitn.Tif
- Supplementary file/Figure6a-IRF7-2-merge.tif
- __MACOSX/Supplementary file/._Figure6a-IRF7-2-merge.tif
- Supplementary file/Figure8g-NLRP3-merge2.tif
- __MACOSX/Supplementary file/._Figure8g-NLRP3-merge2.tif
- Supplementary file/Figure8g-IRF7-merge.tif
- __MACOSX/Supplementary file/._Figure8g-IRF7-merge.tif
- Supplementary file/Figure6a-bactin-2.Tif
- __MACOSX/Supplementary file/._Figure6a-bactin-2.Tif
- Supplementary file/Figure6a-bactin-1.Tif
- __MACOSX/Supplementary file/._Figure6a-bactin-1.Tif
- Supplementary file/WB_quantification.xlsx
- __MACOSX/Supplementary file/._WB_quantification.xlsx
- Supplementary file/Figure7c-bactin-merge.Tif
- __MACOSX/Supplementary file/._Figure7c-bactin-merge.Tif
- Supplementary file/Figure5d-IRF7.Tif
- __MACOSX/Supplementary file/._Figure5d-IRF7.Tif
- Supplementary file/Figure6a-IRF7-1-merge.tif
- __MACOSX/Supplementary file/._Figure6a-IRF7-1-merge.tif
- Supplementary file/Figure5d-bacitin-merge.Tif
- __MACOSX/Supplementary file/._Figure5d-bacitin-merge.Tif
- Supplementary file/Figure7c-NLRP3.Tif
- __MACOSX/Supplementary file/._Figure7c-NLRP3.Tif
- Supplementary file/Figure7c-IL-1b.tif
- __MACOSX/Supplementary file/._Figure7c-IL-1b.tif
- Supplementary file/Figure5d-IRF7-merge.Tif
- __MACOSX/Supplementary file/._Figure5d-IRF7-merge.Tif
- Supplementary file/Figure8g-IRF7-merge2.tif
- __MACOSX/Supplementary file/._Figure8g-IRF7-merge2.tif
- Supplementary file/Figure6a-bactin-1-merge.Tif
- __MACOSX/Supplementary file/._Figure6a-bactin-1-merge.Tif
