# Supplementary material for: Revealing the role of regulatory microglial IRF7-NLRP3 interactions in optic nerve damage of normal-tension glaucoma based on single-cell RNA sequencing
Source: Front Immunol. 2026 Jan 12;16:1700998. doi: 10.3389/fimmu.2025.1700998 (PMC12832388; doi:10.3389/fimmu.2025.1700998)
Supplement: Supplementary file 2 [file DataSheet1.zip › Supplementary file/WB_quantification.xlsx]

## Sheet: Sheet1
Figure5d,e			Figure6a,b				Figure7c,d				Figure7c,e				Figure7c,f
	WT	E50K		Blank	NC	E50K		Blank	NC	E50K		Blank	NC	E50K		Blank	NC	E50K
IRF7	1.29123	0.882594	IRF7	1	0.907791	0.608214	NLRP3	1	0.969255	1.69822	IL-18	1	1.75306	2.75943	IL-1b	1	1.33334	1.66222
	1.13317	1.27407		1	0.907791	0.493908		1	1.1342	1.46301		1	1.50191	2.49575		1	1.00053	1.30816
	1.20904	1.26082		1	0.875497	0.541001		1	1.21239	1.91661		1	1.08544	2.78949		1	0.963106	1.33874
	1.07901	0.957849										1	1.48649	2.86153		1	1.00053	1.30816
	1.38199	1.3514														1	1.2264	1.60629
	1.4341	0.893709
	0.901688	0.749769
	0.730759	0.743541
	0.664591	0.867482
	0.707825
